# Supplementary material for: Multi-scale factors influencing the characteristics of avian communities in urban parks across Beijing during the breeding season
Source: Sci Rep. 2016 Jul 11;6:29350. doi: 10.1038/srep29350 (PMC4941401; doi:10.1038/srep29350)
Supplement: Supplementary Dataset 1 [file srep29350-s1.xls]

## Sheet: Sheet1
Multi-scale factors influencing the characteristics of avian communities in urban parks across Beijing during the breeding season Shilin Xie1,2,#, Fei Lu2,#, Lei Cao2, Weiqi Zhou2, Zhiyun Ouyang2，* 1 University of Science and Technology of China(USTC), Faculty of Life Sciences, Hefei, 230026, China 2 Chinese Academy of Sciences(CAS), State Key Laboratory of Urban and Regional Ecology, Research Ce…
Supplementary files
Table S1 Bird species recorded in the wild survey and their residence and food type
Faunaa	No	English Name	Latin Name	Residence Typeb	Food Typec	endangered categoryd		Faunaa	No	English Name	Latin Name	Residence Typeb	Food Typec	endangered categoryd
Charadriiformes								Paridae	18	Marsh Tit	Poecile palustris	R	I
Scolopacidae	1	Green Sandpiper	Tringa ochropus	P	I				19	Yellow-bellied Tit	Pardaliparus venustulus	S	I
								Pycnonotidae	20	Chinese Bulbul	Pycnonotus sinensis	R	O
Accipitriiformes								Phylloscopidae	21	Dusky Warbler	Phylloscopus fuscatus	P	I
Accipitridae	2	Eurasian Sparrowhawk	Accipiter nisus	PW	C	National II			22	Pallas’s Leaf Warbler	Phylloscopus proregulus	P	I
									23	Yellow-browed Warbler	Phylloscopus inornatus	P	I
Cuculiformes								Sylviidae	24	Vinous-throated Parrotbill	Sinosuthora webbianus	R	I
Cuculidae	3	Large Hawk-Cuckoo	Hierococcyx sparverioides	S	I				25	Chinese Hill Warbler	Rhopophilus pekinensis	R	I
	4	Indian Cuckoo	Cuculus micropterus	S	IF			Regulidae	26	Goldcrest	Regulus regulus	W	I
	5	Common Cuckoo	Cuculus canorus	S	IF			Sturnidae	27	Crested Myna	Acridotheres cristatellus	R	O
									28	Silky Starling	Sturnus sericeus	R	O
Falconiformes									29	White-cheeked Starling	Spodiopsar cineraceus	R	O
Falconidae	6	Eurasian Hobby	Falco subbuteo	P	C	National II		Turdidae	30	Chinese Blackbird	Turdus mandarinus	R	IF
									31	Dusky Thrush	Turdus eunomus	WP	IF
Columbiformes								Muscicapidae	32	Red-breasted Flycatcher	Ficedula parva	P	I
Columbidae	7	Oriental Turtle Dove	Streptopelia orientalis	R	G				33	Northern Red-flanked Bluetail	Tarsiger cyanurus	P	I
	8	Spotted Dove	Streptopelia chinensis	R	G				34	Daurian Redstart	Phoenicurus auroreus	SP	I
									35	Plumbeous Water Redstart	Rhyacornis fuliginosus	R	I
Apodiformes									36	Robin Flycatcher	Mugimaki Flycatcher	P	I
Apodidae	9	Common Swift	Apus apus	SP	I				37	Siberian Rubythroat	Luscinia calliope	P	I
								Passeridae	38	Eurasian Tree Sparrow	Passer montanus	R	G
Bucerotifirmes								Motacillidae	39	Olive-backed Pipit	Anthus hodgsoni	P	I
Upupidae	10	Eurasian Hoopoe	Upupa epops	RS	I				40	Tree Pipit	Anthus trivialis	V	I
									41	White Wagtail	Motacilla alba	PS	I
Piciformes									42	Gray Wagtail	Motacilla cinerea	PS	I
Picidae	11	Grey-capped Woodpecker	Dendrocopos canicapillus	R	I				43	Eastern Yellow Wagtail	Motacilla tschutschensis	P	I
	12	Greater Spotted Woodpecker	Dendrocopos major	R	I			Fringillidae	44	Brambling	Fringilla montifringilla	WP	IF
	13	Grey-headed Woodpecker	Picus canus	R	I				45	Yellow-billed Grosbeak	Eophona migratoria	P	IF
									46	Grey-capped Greenfinch	Chloris sinica	R	IF
Passeriformes								Emberizidae	47	Little Bunting	Emberiza pusilla	PW	IF
Corvidae	14	Azure-winged Magpie	Cyanopica cyanus	R	O				48	Yellow-browed Bunting	Emberiza chrysophrys	P	IF
	15	Common Magpie	Pica pica	R	O				49	Yellow-throated Bunting	Emberiza elegans	PR	IF
	16	Carrion Crow	Corvus corone	W	O			Hirundinidae	50	Barn Swallow	Hirundo rustica	SP	I
	17	Large-billed Crow	Corvus macrorhynchos	R	O				51	Red-rumped Swallow	Cecropis daurica	SP	I
								Laniidae	52	Brown Shrike	Lanius cristatus	SP	I
a, Species name, residential type, and classification referred to: China Bird Reports. 2013. “The CBR Checklist of Birds of China, V3.0. Download address: http://www.chinabirdnet.org/BBS/viewthread.php?tid=4814; b, Residential type: R = resident birds, P = passing birds, S = summer migratory birds, V = wandering birds, and W = winter migratory birds; c, Feeding type: I = insectivore, G = granivor…
