# Supplementary material for: Multi-scale factors influencing the characteristics of avian communities in urban parks across Beijing during the breeding season
Source: Sci Rep. 2016 Jul 11;6:29350. doi: 10.1038/srep29350 (PMC4941401; doi:10.1038/srep29350)
Supplement: Supplementary Dataset 2 [file srep29350-s2.xls]

## Sheet: Sheet1
Multi-scale factors influencing the characteristics of avian communities in urban parks across Beijing during the breeding season Shilin Xie1,2,#, Fei Lu2,#, Lei Cao2, Weiqi Zhou2, Zhiyun Ouyang2，* 1 University of Science and Technology of China(USTC), Faculty of Life Sciences, Hefei, 230026, China 2 Chinese Academy of Sciences(CAS), State Key Laboratory of Urban and Regional Ecology, Research Ce…
Supplementary files
Table S2 Avian community indexes and patch level influencing factors
No.	Locationa	Parksb	B	H'	J	D/ha	B（I）c	H'（I）	J（I）/ha	B（G）	H'（G）	J（G）/ha	B（O）	H'（O）	J（O）/ha	TA	FHD	HV
1	2	DD	12	1.79	0.499348	15.51	5	0.806099	-2.59219	2	0.227263	-0.106319	5	0.616843	-0.884967	3.76	2.44	37
2	2	MCQ	14	1.42	0.373295	16.41	2	0.629749	-0.943937	3	0.316754	-0.19098	4	1.74434	2.17314	11.4	1.98	12
3	3	NKY	10	1.56	0.46915	21.63	2	0		2	0.230965	-0.109242	4	1.55617	2.43914	2.27	2.39	11
4	3	RT	18	2.06	0.493329	26.51	3	1.00645	108.552	3	0.24293	-0.119003	4	1.38069	2.96672	22.04	2.36	47
5	3	XTC	14	1.18	0.310332	16.77	9	1.05664	13.2934	2	0.0811218	-0.022386	4	1.54763	2.45633	7.01	2.21	17
6	3	XHY	9	1.66	0.5231	18.29	2	0		2	0.0610407	-0.0151312	4	1.50367	2.55513	3.15	2.45	17
7	3	SX	10	2.05	0.618149	12.06	3	0.333333	-0.21031	3	0.31256	-0.186292	3	1.49345	2.58093	5.67	2.35	25
8	3	YT	10	1.66	0.498762	20.51	1	0.656984	-1.084	2	0.467365	-0.425893	4	0.87533	-4.55661	7.71	2.18	39
9	4	SJWHGC	8	1.04	0.347308	27.78	2	0.32365	-0.198864	2	0.0430779	-0.009495	2	0.982238	-37.9906	3.51	1.89	7
10	4	CCTV	7	0.68	0.24279	24.36	5	0		2	0.033689	-0.00688714	3	1.30348	3.40897	4.34	2.27	11
11	4	JYYLY	7	1.9	0.676898	19.67	7	0.249865	-0.124884	1	0		3	1.41203	2.83671	2.7	2.3	8
12	4	MD	10	1.32	0.396052	14.47	6	0.270426	-0.143333	2	0.116628	-0.0376216	3	1.01382	51.1911	8.77	2.07	41
13	4	SJSG	7	1.1	0.393104	14.76	8	0.385593	-0.280462	2	0.11243	-0.0356592	4	0.593805	-0.7897	3.09	2.02	3
14	4	WKS	9	1.27	0.401746	9.62	7	0.333333	-0.21031	2	0.16182	-0.0615863	5	1.27646	3.62481	3.98	2.38	13
15	4	ZY	17	1.24	0.304194	22.06	0	1.18195	4.90098	3	0.211024	-0.0940173	2	1.50415	2.55397	10.54	2.39	11
16	5	BJ	20	2.27	0.524395	22.42	3	1.26	3.77895	3	0.139499	-0.0490906	5	1.39084	2.9222	28.7	2.38	4
17	5	DSQ	15	1.42	0.364212	38.17	5	0.44802	-0.386769	2	0.0443465	-0.00986568	4	1.68341	2.24041	6.54	2.15	1
18	5	GX	17	2.2	0.537823	16.46	7	1.37476	2.99394	3	0.485113	-0.464842	6	1.40006	2.88381	18.75	2.19	1
19	5	HT	11	1.14	0.329668	13.88	11	0.718546	-1.50687	2	0.0310571	-0.00620034	5	1.28324	3.56659	10.12	2.17	9
20	5	HY	12	1.11	0.310233	28.21	12	0.972765	-24.419	2	0.0761794	-0.0205089	5	0.535251	-0.593595	9.52	2.09	2
21	5	HB	28	2.05	0.427384	15.92	5	2.13502	1.95113	3	0.180174	-0.0728699	6	1.84945	2.08483	61.53	2.25	2
22	5	HX	22	2.02	0.45394	18.39	5	1.99007	2.00446	2	0.204349	-0.0892007	5	1.24502	3.9378	29.03	2.22	3
23	5	JYNH	6	0.81	0.314752	15.48	6	0		1	0		5	0.671879	-1.17108	8.37	2.06	8
24	5	JY	3	0.44	0.2804	17.16	9	0		1	0		4	0.656984	-1.084	2.99	2	3
25	5	LJT	20	2.05	0.474132	15.22	11	1.55007	2.45135	3	0.357588	-0.241022	3	0.974862	-26.541	47.69	2.25	2
26	5	TY	16	1.36	0.34044	26.33	7	0.839909	-3.33702	2	0.0422274	-0.00924889	4	1.6459	2.28954	11.63	2.06	3
27	5	XYJY	19	1.74	0.40921	26.21	4	2.36036	1.90504	3	0.263002	-0.136493	5	1.21621	4.30683	25.01	1.98	0
28	5	YK	18	1.29	0.309159	19.2	1	1.4941	2.57926	3	0.109404	-0.0342716	3	1.34964	3.11999	24.5	2.07	7
29	5	ZHS	14	1.98	0.520094	13.23	1	1.18339	4.87135	2	0.310302	-0.1838	5	1.40732	2.85489	19.23	2.15	1
a The location number is the ring each sampled park located in; b The 29 sampled parks and their abbreviation are: Dongdan park（DD）, Mingchengqiang park（MCQ）, Nongkeyuan park（NKY）, Ritan park（RT）, Xitucheng park（XTC）, Xiangheyuan park（XHY）, Shuangxiu park（SX）, Yuetan park（YT）, Shijiwenhuaguangchang park（SJWHGC）, CCTV tower park（CCTV）, Jinyuanyuleyuan（JYYLY）, Madian park（MD）, Sijishuguang park（SJS…
